# Supplementary material for: A Conserved Acidic Residue in the C-Terminal Flexible Loop of HIV-1 Nef Contributes to the Activity of SERINC5 and CD4 Downregulation
Source: Viruses. 2023 Feb 28;15(3):652. doi: 10.3390/v15030652 (PMC10057511; doi:10.3390/v15030652)
Supplement: Supplementary file 1 [file viruses-15-00652-s001.zip]

Archive with 1 entries (1 files):
- viruses-2161392-supplementary.pdf
